# Supplementary material for: The Product Specificities of Maize Terpene Synthases TPS4 and TPS10 Are Determined Both by Active Site Amino Acids and Residues Adjacent to the Active Site
Source: Plants (Basel). 2020 Apr 26;9(5):552. doi: 10.3390/plants9050552 (PMC7284416; doi:10.3390/plants9050552)
Supplement: Supplementary file 1 [file plants-09-00552-s001.zip]

Archive with 2 entries (2 files):
- 2020-04-21 supplemental tables.docx
- 2020-04-22 supplemental figures.pptx
